# Supplementary material for: Simulating longitudinal data from marginal structural models using the additive hazard model[image]
Source: Biom J. Author manuscript; Available in PMC 2022 Jan 5. (PMC7612178; doi:10.1002/bimj.202000040)
Supplement: Data & Code [file EMS140633-supplement-Data___Code.zip]

Archive with 25 entries (24 files):
- Code/.Rhistory
- Code/analysis.R
- Code/analysis_CENS.R
- Code/analysis_TRUE_VALUES_1.R
- Code/analysis_TRUE_VALUES_2.R
- Code/dat_sim.R
- Code/dat_sim_CENS.R
- Code/dat_sim_GEN.R
- Code/dat_sim_TRUE_VALUES_1.R
- Code/dat_sim_TRUE_VALUES_2.R
- Code/functions.R
- Code/master.R
- Code/README.txt
- Code/results/
- Code/results/figure2_1.png
- Code/results/figure2_2.png
- Code/results/figure2_3.png
- Code/results/figure2_4.png
- Code/results/figure2_5.png
- Code/results/figure2_6.png
- Code/results/figure3.png
- Code/results/table1.csv
- Code/results/table2.csv
- Code/sim_results.R
- Code/simulation_replication.pdf
