# Supplementary material for: Simulating longitudinal data from marginal structural models using the additive hazard model[image]
Source: Biom J. Author manuscript; Available in PMC 2022 Jan 5. (PMC7612178; doi:10.1002/bimj.202000040)
Supplement: Data & Code [file EMS140633-supplement-Data___Code.zip › Code/results/table1.csv]

Cumulative_coefficient	Time	True_value	Mean_estimate__Empirical_SE	Bias__MonteCarlo_SE
alpha_0(t)	1	0.698	0.699 (0.015)	0.001 (0.000)
alpha_0(t)	2	1.399	1.400 (0.028)	0.001 (0.001)
alpha_0(t)	3	2.108	2.105 (0.046)	-0.002 (0.001)
alpha_0(t)	4	2.826	2.819 (0.072)	-0.007 (0.002)
alpha_0(t)	5	3.545	3.544 (0.114)	-0.001 (0.004)
alpha_A0(t)	1	-0.199	-0.198 (0.037)	0.001 (0.001)
alpha_A0(t)	2	-0.398	-0.400 (0.068)	-0.001 (0.002)
alpha_A0(t)	3	-0.599	-0.598 (0.102)	0.000 (0.003)
alpha_A0(t)	4	-0.803	-0.800 (0.151)	0.003 (0.005)
alpha_A0(t)	5	-1.004	-1.004 (0.219)	0.000 (0.007)
alpha_A1(t)	2	-0.052	-0.049 (0.056)	0.003 (0.002)
alpha_A1(t)	3	-0.104	-0.097 (0.096)	0.008 (0.003)
alpha_A1(t)	4	-0.153	-0.142 (0.156)	0.010 (0.005)
alpha_A1(t)	5	-0.200	-0.191 (0.240)	0.009 (0.008)
alpha_A2(t)	3	-0.041	-0.041 (0.082)	0.000 (0.003)
alpha_A2(t)	4	-0.087	-0.076 (0.150)	0.011 (0.005)
alpha_A2(t)	5	-0.125	-0.119 (0.230)	0.006 (0.007)
alpha_A3(t)	4	-0.030	-0.028 (0.123)	0.002 (0.004)
alpha_A3(t)	5	-0.056	-0.052 (0.219)	0.004 (0.007)
alpha_A4(t)	5	-0.027	-0.022 (0.173)	0.006 (0.005)
