# Supplementary material for: Simulating longitudinal data from marginal structural models using the additive hazard model[image]
Source: Biom J. Author manuscript; Available in PMC 2022 Jan 5. (PMC7612178; doi:10.1002/bimj.202000040)
Supplement: Data & Code [file EMS140633-supplement-Data___Code.zip › Code/results/table2.csv]

Treatment_regime	Time	True_value	Mean_estimate__Empirical_SE	Bias__MonteCarlo_SE
Never treated	1	0.498	0.497 (0.008)	-0.000 (0.000)
Never treated	2	0.247	0.247 (0.007)	-0.000 (0.000)
Never treated	3	0.122	0.122 (0.006)	0.000 (0.000)
Never treated	4	0.059	0.060 (0.004)	0.001 (0.000)
Never treated	5	0.029	0.029 (0.003)	0.000 (0.000)
Always treated	1	0.607	0.607 (0.020)	-0.000 (0.001)
Always treated	2	0.387	0.387 (0.030)	0.000 (0.001)
Always treated	3	0.256	0.257 (0.036)	0.001 (0.001)
Always treated	4	0.173	0.175 (0.042)	0.002 (0.001)
Always treated	5	0.119	0.126 (0.053)	0.007 (0.002)
